# Supplementary material for: Biomimetic Surface Engineering Strategies for Enhanced Osseointegration and Peri-Implant Bone Regeneration: A Systematic Review
Source: Biomimetics (Basel). 2026 Jul 2;11(7):460. doi: 10.3390/biomimetics11070460 (PMC13407136; doi:10.3390/biomimetics11070460)
Supplement: Supplementary file 1 [file biomimetics-11-00460-s001.zip]

Archive with 1 entries (1 files):
- biomimetics-4364017-Table S1.pdf
